# Supplementary material for: Immature Granulocyte Trajectories Following Hemadsorption as Indicators of Immune Dysregulation and Mortality
Source: J Clin Med. 2026 Jan 27;15(3):1011. doi: 10.3390/jcm15031011 (PMC12897782; doi:10.3390/jcm15031011)
Supplement: Supplementary file 1 [file jcm-15-01011-s001.zip]

Archive with 1 entries (1 files):
- jcm-4089971-supplementary.pdf
